# Supplementary material for: Exposure to Per- and Polyfluoroalkyl Substances and Risk of Psoriasis: A Population-Based Study
Source: Toxics. 2024 Nov 19;12(11):828. doi: 10.3390/toxics12110828 (PMC11598214; doi:10.3390/toxics12110828)
Supplement: Supplementary file 1 [file toxics-12-00828-s001.zip]

Archive with 1 entries (1 files):
- toxics-3180915-supplementary.pdf
